# Supplementary material for: Modeling Magnification and Anisotropy in the Primate Foveal Confluence
Source: PLoS Comput Biol. 2010 Jan 29;6(1):e1000651. doi: 10.1371/journal.pcbi.1000651 (PMC2813258; doi:10.1371/journal.pcbi.1000651)
Supplement: Protocol S1 — Matlab code demonstrating the model. (0.02 MB ZIP) [file pcbi.1000651.s001.zip]

Archive with 17 entries (17 files):
- assembleV1V3Complex.m
- bandCode.m
- bandedDoubleSech.m
- calcAnisotropy.m
- computeMeridionalAnisotropy.m
- DemoSchiraEtal2009.m
- DoubleSech.m
- magnification.m
- MakePolarSquares.m
- makeVisualGrid.m
- marksCmapTrunc.m
- plotCartMapPhaseColored.m
- plotVisFieldPhaseColored.m
- QuadrilateralArea.m
- Schwartz.m
- selectDemoParams.m
- selectInitParameters.m
