# Supplementary material for: Modeling Magnification and Anisotropy in the Primate Foveal Confluence
Source: PLoS Comput Biol. 2010 Jan 29;6(1):e1000651. doi: 10.1371/journal.pcbi.1000651 (PMC2813258; doi:10.1371/journal.pcbi.1000651)
Supplement: Protocol S1 — Matlab code demonstrating the model. (0.02 MB ZIP) [file pcbi.1000651.s001.zip › bandCode.m]

function bandCode
shiftAmount=0.5;
thetaPos=linspace(0,pi,100);


%linear
shifter=(thetaPos/-pi+1)*2;
shifter(shifter>1)=1;
shifter=shifter*shiftAmount;
figure (10); clf;hold on;
plot(shifter,'r'); plot(thetaPos,'k')
shifter=sqrt((thetaPos/-pi+1)*2);
shifter(shifter>1)=1;
shifter(50)
plot(shifter,'b');

%curved:
