# Supplementary material for: Modeling Magnification and Anisotropy in the Primate Foveal Confluence
Source: PLoS Comput Biol. 2010 Jan 29;6(1):e1000651. doi: 10.1371/journal.pcbi.1000651 (PMC2813258; doi:10.1371/journal.pcbi.1000651)
Supplement: Protocol S1 — Matlab code demonstrating the model. (0.02 MB ZIP) [file pcbi.1000651.s001.zip › marksCmapTrunc.m]

function map = marksCmapTrunc(m)
if nargin < 1, m = size(get(gcf,'colormap'),1); end
startMap=hsv(6);
startMap=[startMap(1:3,:);[0 0.5 0];startMap(4:5,:)];

samplePoints = linspace(1,size(startMap,1), m);
map = interp1(startMap,samplePoints);
